# Supplementary material for: Intra-specific structural variation among Hawaiian Hoplothrips (Thysanoptera, Phlaeothripidae), with ten new synonymies and one new species
Source: Zookeys. 2017 Dec 14;(722):137–52. doi: 10.3897/zookeys.722.22131 (PMC5740468; doi:10.3897/zookeys.722.22131)
Supplement: XML Treatment for Hoplothrips dubius [file zookeys.722.22131-treatment1.xml]

<!DOCTYPE tp:taxon-treatment
  PUBLIC "-//TaxonX//DTD Taxonomic Treatment Publishing DTD v0 20100105//EN" "tax-treatment-NSO.dtd">
<tp:taxon-treatment xmlns:tp="http://www.plazi.org/taxpub"><tp:treatment-meta><kwd-group><label>Taxon classification</label><kwd><named-content xmlns:xlink="http://www.w3.org/1999/xlink" content-type="kingdom">Animalia</named-content></kwd><kwd><named-content xmlns:xlink="http://www.w3.org/1999/xlink" content-type="order">Thysanoptera</named-content></kwd><kwd><named-content xmlns:xlink="http://www.w3.org/1999/xlink" content-type="family">Phlaeothripidae</named-content></kwd></kwd-group><mixed-citation publication-type="journal"><person-group><name><surname>Mound</surname><given-names>Laurence A.</given-names></name></person-group><article-title>Intra-specific structural variation among Hawaiian <italic><tp:taxon-name><tp:taxon-name-part taxon-name-part-type="genus" reg="Hoplothrips">Hoplothrips</tp:taxon-name-part></tp:taxon-name></italic> (<tp:taxon-name><tp:taxon-name-part taxon-name-part-type="order">Thysanoptera</tp:taxon-name-part></tp:taxon-name>, <tp:taxon-name><tp:taxon-name-part taxon-name-part-type="family">Phlaeothripidae</tp:taxon-name-part></tp:taxon-name>), with ten new synonymies and one new species</article-title><source>Zookeys</source><day>14</day><month>12</month><year>2017</year><volume>2017</volume><issue>722</issue><fpage>137</fpage><lpage>152</lpage><pub-id pub-id-type="doi">10.3897/zookeys.722.22131</pub-id></mixed-citation></tp:treatment-meta><tp:nomenclature><tp:taxon-name>
              <tp:taxon-name-part taxon-name-part-type="genus" reg="Hoplothrips">Hoplothrips</tp:taxon-name-part>
              <tp:taxon-name-part taxon-name-part-type="species" reg="dubius">dubius</tp:taxon-name-part>
            </tp:taxon-name><tp:taxon-authority>(Bagnall)</tp:taxon-authority><tp:nomenclature-citation-list><tp:nomenclature-citation><tp:taxon-name>
                  <tp:taxon-name-part taxon-name-part-type="genus" reg="Dolerothrips">Dolerothrips</tp:taxon-name-part> <tp:taxon-name-part taxon-name-part-type="species" reg="dubius">dubius</tp:taxon-name-part></tp:taxon-name><comment>Bagnall, 1910: 691</comment></tp:nomenclature-citation><tp:nomenclature-citation><tp:taxon-name>
                  <tp:taxon-name-part taxon-name-part-type="genus" reg="Dolerothrips">Dolerothrips</tp:taxon-name-part> <tp:taxon-name-part taxon-name-part-type="species" reg="barbatus">barbatus</tp:taxon-name-part></tp:taxon-name><comment>Bagnall, 1910: 683. <bold>Syn. n.</bold></comment></tp:nomenclature-citation><tp:nomenclature-citation><tp:taxon-name>
                  <tp:taxon-name-part taxon-name-part-type="genus" reg="Dolerothrips">Dolerothrips</tp:taxon-name-part> <tp:taxon-name-part taxon-name-part-type="species" reg="ovatus">ovatus</tp:taxon-name-part></tp:taxon-name><comment>Bagnall, 1910: 686. <bold>Syn. n.</bold></comment></tp:nomenclature-citation><tp:nomenclature-citation><tp:taxon-name>
                  <tp:taxon-name-part taxon-name-part-type="genus" reg="Dolerothrips">Dolerothrips</tp:taxon-name-part> <tp:taxon-name-part taxon-name-part-type="species" reg="angusticeps">angusticeps</tp:taxon-name-part></tp:taxon-name><comment>Bagnall, 1910: 688. <bold>Syn. n.</bold></comment></tp:nomenclature-citation><tp:nomenclature-citation><tp:taxon-name>
                  <tp:taxon-name-part taxon-name-part-type="genus" reg="Dolerothrips">Dolerothrips</tp:taxon-name-part> <tp:taxon-name-part taxon-name-part-type="species" reg="bicolor">bicolor</tp:taxon-name-part></tp:taxon-name><comment>Bagnall, 1910: 688. <bold>Syn. n.</bold></comment></tp:nomenclature-citation><tp:nomenclature-citation><tp:taxon-name>
                  <tp:taxon-name-part taxon-name-part-type="genus" reg="Hoplothrips">Hoplothrips</tp:taxon-name-part> <tp:taxon-name-part taxon-name-part-type="species" reg="coprosmae">coprosmae</tp:taxon-name-part></tp:taxon-name><comment>Moulton, 1936: 186. <bold>Syn. n.</bold></comment></tp:nomenclature-citation></tp:nomenclature-citation-list></tp:nomenclature><tp:treatment-sec sec-type="remarks" id="SECID0EADAE"><title>Remarks.</title><p>This species is a member of the <italic><tp:taxon-name><tp:taxon-name-part taxon-name-part-type="genus" reg="Hoplothrips">Hoplothrips</tp:taxon-name-part> <tp:taxon-name-part taxon-name-part-type="species" reg="fungi">fungi</tp:taxon-name-part></tp:taxon-name></italic> complex. This comprises <italic>corticis</italic>, <italic><tp:taxon-name><tp:taxon-name-part taxon-name-part-type="genus" reg="Hoplothrips"/><tp:taxon-name-part taxon-name-part-type="species" reg="fungi">fungi</tp:taxon-name-part></tp:taxon-name></italic>, <italic>japonicus</italic>, <italic><tp:taxon-name><tp:taxon-name-part taxon-name-part-type="genus" reg="Hoplothrips"/><tp:taxon-name-part taxon-name-part-type="species" reg="karnyi">karnyi</tp:taxon-name-part></tp:taxon-name></italic>, <italic>orientalis</italic> and <italic>ulmi</italic>, and <xref ref-type="bibr" rid="B19">Stannard (1968</xref>: 459) suggested that these various names may refer to a single species that is widespread across the Holarctic; <xref ref-type="bibr" rid="B17">Schliephake and Klimt (1979)</xref> even placed <italic><tp:taxon-name><tp:taxon-name-part taxon-name-part-type="genus" reg="Hoplothrips"/><tp:taxon-name-part taxon-name-part-type="species" reg="fungi">fungi</tp:taxon-name-part></tp:taxon-name></italic> as a synonym of <italic>ulmi</italic>. However, as indicated below, each of these six species can, at present, be distinguished from the others. In contrast, <italic><tp:taxon-name><tp:taxon-name-part taxon-name-part-type="genus" reg="Hoplothrips"/><tp:taxon-name-part taxon-name-part-type="species" reg="dubius">dubius</tp:taxon-name-part></tp:taxon-name></italic> from the Hawaiian Islands cannot be distinguished satisfactorily from some individuals identified as <italic><tp:taxon-name><tp:taxon-name-part taxon-name-part-type="genus" reg="Hoplothrips"/><tp:taxon-name-part taxon-name-part-type="species" reg="karnyi">karnyi</tp:taxon-name-part></tp:taxon-name></italic> from North America, including from Vancouver, Canada. In the absence of more extensive studies on the <italic><tp:taxon-name><tp:taxon-name-part taxon-name-part-type="genus" reg="Hoplothrips">Hoplothrips</tp:taxon-name-part></tp:taxon-name></italic> fauna of Western North America, the name <italic>dubius</italic> seems appropriate to use for the form on Hawaii. Currently, the six species in the <italic><tp:taxon-name><tp:taxon-name-part taxon-name-part-type="genus" reg="Hoplothrips"/><tp:taxon-name-part taxon-name-part-type="species" reg="fungi">fungi</tp:taxon-name-part></tp:taxon-name></italic> complex are distinguished from each other as follows. Specimens with antennal segment IV brown are placed in <italic>orientalis</italic>, the other five all having antennal segments IV–V yellow at the base. The males of <italic><tp:taxon-name><tp:taxon-name-part taxon-name-part-type="genus" reg="Hoplothrips"/><tp:taxon-name-part taxon-name-part-type="species" reg="fungi">fungi</tp:taxon-name-part></tp:taxon-name></italic> share with those of <italic>japonicus</italic> and <italic>orientalis</italic> a particularly large pore plate on sternite VIII, but <italic><tp:taxon-name><tp:taxon-name-part taxon-name-part-type="genus" reg="Hoplothrips"/><tp:taxon-name-part taxon-name-part-type="species" reg="fungi">fungi</tp:taxon-name-part></tp:taxon-name></italic> is distinguished by having long slender sense cones on antennal segment III, particularly the one on the inner apical margin. According to <xref ref-type="bibr" rid="B16">Okajima (2006)</xref>, <italic>japonicus</italic> has antennal segment III particularly elongate, more than 2.6 times as long as wide, although the sense cones on that segment are as short as in <italic>ulmi</italic>; in <italic>orientalis</italic>, these sense cones are intermediate in length between <italic><tp:taxon-name><tp:taxon-name-part taxon-name-part-type="genus" reg="Hoplothrips"/><tp:taxon-name-part taxon-name-part-type="species" reg="fungi">fungi</tp:taxon-name-part></tp:taxon-name></italic> and <italic>ulmi</italic>. Finally, <italic>ulmi</italic> has short sense cones on antennal segment III, and the median length of the pore plate on sternite VIII of males is much shorter than in <italic><tp:taxon-name><tp:taxon-name-part taxon-name-part-type="genus" reg="Hoplothrips"/><tp:taxon-name-part taxon-name-part-type="species" reg="fungi">fungi</tp:taxon-name-part></tp:taxon-name></italic> (<xref ref-type="bibr" rid="B15">Mound et al. 1976</xref>; <xref ref-type="bibr" rid="B16">Okajima 2006</xref>). Specimens identified as the North American species, <italic><tp:taxon-name><tp:taxon-name-part taxon-name-part-type="genus" reg="Hoplothrips"/><tp:taxon-name-part taxon-name-part-type="species" reg="karnyi">karnyi</tp:taxon-name-part></tp:taxon-name></italic>, have the short antennal sense cones of <italic>ulmi</italic>, but the pore plate on sternite VIII of males is variable and intermediate between the condition found in <italic><tp:taxon-name><tp:taxon-name-part taxon-name-part-type="genus" reg="Hoplothrips"/><tp:taxon-name-part taxon-name-part-type="species" reg="fungi">fungi</tp:taxon-name-part></tp:taxon-name></italic> and <italic><tp:taxon-name><tp:taxon-name-part taxon-name-part-type="genus" reg="Hoplothrips"/><tp:taxon-name-part taxon-name-part-type="species" reg="ulmi">ulmi</tp:taxon-name-part></tp:taxon-name></italic> from Europe The species here identified as <italic><tp:taxon-name><tp:taxon-name-part taxon-name-part-type="genus" reg="Hoplothrips"/><tp:taxon-name-part taxon-name-part-type="species" reg="dubius">dubius</tp:taxon-name-part></tp:taxon-name></italic> was found quite commonly on Hawaii, in Volcano National Park, in June 2016, and also at two sites on Oahu – Makuleia trail and Manoa Cliffs trail.</p><p>Bagnall described <italic><tp:taxon-name><tp:taxon-name-part taxon-name-part-type="genus" reg="Hoplothrips"/><tp:taxon-name-part taxon-name-part-type="species" reg="dubius">dubius</tp:taxon-name-part></tp:taxon-name></italic> from five winged females and one “aptera”, taken variously on the three islands – Hawaii, Molokai and Lanai. However, only the macropterous female from “Molokai Mts” remains, and this has only one antenna (Fig. <xref ref-type="fig" rid="F3">14</xref>) and is slide mounted and designated lectotype (<xref ref-type="bibr" rid="B11">Mound 1968</xref>). The unique holotype of <italic><tp:taxon-name><tp:taxon-name-part taxon-name-part-type="genus" reg="Dolerothrips"/><tp:taxon-name-part taxon-name-part-type="species" reg="barbatus">barbatus</tp:taxon-name-part></tp:taxon-name></italic>, a large micropterous male from Kona, Hawaii, was described as lacking the distal antennal segments, although segments III and IV are available and are brown <!--PageBreak-->with the basal third yellow. Sternites III–VII have paired reticulate areas similar to those illustrated on the male syntype of <italic><tp:taxon-name><tp:taxon-name-part taxon-name-part-type="genus" reg="Hoplothrips"/><tp:taxon-name-part taxon-name-part-type="species" reg="flavipes">flavipes</tp:taxon-name-part></tp:taxon-name></italic> (Fig. <xref ref-type="fig" rid="F4">22</xref>), and the median length of the pore plate on sternite VIII is about 30 microns. The lectotype of <italic><tp:taxon-name><tp:taxon-name-part taxon-name-part-type="genus" reg="Dolerothrips"/><tp:taxon-name-part taxon-name-part-type="species" reg="ovatus">ovatus</tp:taxon-name-part></tp:taxon-name></italic> is the single large male that was taken on Haleakala, Maui, but of the original six females mentioned by Bagnall only two remain. The three specimens were slide mounted in 1967, and they retain antennae and most setae, but there is no reason to consider this as a different species from <italic><tp:taxon-name><tp:taxon-name-part taxon-name-part-type="genus" reg="Hoplothrips"/><tp:taxon-name-part taxon-name-part-type="species" reg="dubius">dubius</tp:taxon-name-part></tp:taxon-name></italic>. Antennae were not available on either of the two original specimens of <italic><tp:taxon-name><tp:taxon-name-part taxon-name-part-type="genus" reg="Dolerothrips"/><tp:taxon-name-part taxon-name-part-type="species" reg="angusticeps">angusticeps</tp:taxon-name-part></tp:taxon-name></italic>, and the lectotype is the male from Kalae, Molokai. Although much smaller than the <italic><tp:taxon-name><tp:taxon-name-part taxon-name-part-type="genus" reg="Dolerothrips"/><tp:taxon-name-part taxon-name-part-type="species" reg="barbatus">barbatus</tp:taxon-name-part></tp:taxon-name></italic> holotype, it falls within the size range expected in species of <italic><tp:taxon-name><tp:taxon-name-part taxon-name-part-type="genus" reg="Hoplothrips">Hoplothrips</tp:taxon-name-part></tp:taxon-name></italic> and has reticulate areas laterally on the sternites, and the pore plate on sternite VIII is about 40 microns long medially. Bagnall described <italic><tp:taxon-name><tp:taxon-name-part taxon-name-part-type="genus" reg="Dolerothrips"/><tp:taxon-name-part taxon-name-part-type="species" reg="bicolor">bicolor</tp:taxon-name-part></tp:taxon-name></italic> from a single female taken on Kaala, Oahu. This lacked antennae, and the specimen is now slide mounted and lacks all major setae except for a single lateral seta on the third tergite; contrary to the original description, the tube is no paler than in other specimens here identified as <italic><tp:taxon-name><tp:taxon-name-part taxon-name-part-type="genus" reg="Hoplothrips"/><tp:taxon-name-part taxon-name-part-type="species" reg="dubius">dubius</tp:taxon-name-part></tp:taxon-name></italic>. Moulton based <italic><tp:taxon-name><tp:taxon-name-part taxon-name-part-type="genus" reg="Hoplothrips"/><tp:taxon-name-part taxon-name-part-type="species" reg="coprosmae">coprosmae</tp:taxon-name-part></tp:taxon-name></italic> on four females and six males from Nauhi, Hawaii. These specimens are in good condition, and they have been compared with macropterous and micropterous specimens of both sexes collected on Hawaii and Oahu in June 2016, all of which have variably prominent cheek setae on the head. The antennal sense cones are not as elongate as in <italic><tp:taxon-name><tp:taxon-name-part taxon-name-part-type="genus" reg="Hoplothrips"/><tp:taxon-name-part taxon-name-part-type="species" reg="fungi">fungi</tp:taxon-name-part></tp:taxon-name></italic> from Europe, and in males the sternites have reticulate areas laterally and the pore plate on sternite VIII is about 35 microns long medially. If these recent specimens, also the <italic><tp:taxon-name><tp:taxon-name-part taxon-name-part-type="genus" reg="Hoplothrips"/><tp:taxon-name-part taxon-name-part-type="species" reg="coprosmae">coprosmae</tp:taxon-name-part></tp:taxon-name></italic> types, had been collected in North America they would have been identified as <italic><tp:taxon-name><tp:taxon-name-part taxon-name-part-type="genus" reg="Hoplothrips"/><tp:taxon-name-part taxon-name-part-type="species" reg="karnyi">karnyi</tp:taxon-name-part></tp:taxon-name></italic>. However, as indicated above, it is not possible at present to establish further synonymies between the fauna of Hawaii and that of the mainland until suitable studies are carried out on the North American <italic><tp:taxon-name><tp:taxon-name-part taxon-name-part-type="genus" reg="Hoplothrips">Hoplothrips</tp:taxon-name-part></tp:taxon-name></italic> fauna.</p></tp:treatment-sec><tp:treatment-sec><!--Section generated to contain objects referenced in tp:taxon-treatment.--><fig id="F3" position="float" orientation="portrait"><label>Figures 13–21.</label><caption><p>
                  <italic><tp:taxon-name><tp:taxon-name-part taxon-name-part-type="genus" reg="Hoplothrips">Hoplothrips</tp:taxon-name-part></tp:taxon-name></italic> species. <italic><tp:taxon-name><tp:taxon-name-part taxon-name-part-type="genus" reg="Hoplothrips">H.</tp:taxon-name-part> <tp:taxon-name-part taxon-name-part-type="species" reg="dubius">dubius</tp:taxon-name-part></tp:taxon-name></italic> <bold>13–16</bold>: <bold>13</bold> female head <bold>14</bold> lectotype antennal segments III–V <bold>15</bold> lectotype metanotum <bold>16</bold> lectotype pelta. <italic><tp:taxon-name><tp:taxon-name-part taxon-name-part-type="genus" reg="Hoplothrips">H.</tp:taxon-name-part> <tp:taxon-name-part taxon-name-part-type="species" reg="flavitibia">flavitibia</tp:taxon-name-part></tp:taxon-name></italic> paratype female <bold>17–19</bold>: <bold>17</bold> meso and metanota <bold>18</bold> pelta <bold>19</bold> antenna. <italic><tp:taxon-name><tp:taxon-name-part taxon-name-part-type="genus" reg="Hoplothrips">H.</tp:taxon-name-part> <tp:taxon-name-part taxon-name-part-type="species" reg="laticornis">laticornis</tp:taxon-name-part></tp:taxon-name></italic> holotype <bold>20–21</bold>: <bold>20</bold> antenna <bold>21</bold> pelta.</p></caption><graphic xmlns:xlink="http://www.w3.org/1999/xlink" xlink:href="zookeys-722-137-g003.jpg" position="float" orientation="portrait" xlink:type="simple" id="oo_174322.jpg"/></fig><fig id="F4" position="float" orientation="portrait"><label>Figures 22–26.</label><caption><p>
                  <italic><tp:taxon-name><tp:taxon-name-part taxon-name-part-type="genus" reg="Hoplothrips">Hoplothrips</tp:taxon-name-part></tp:taxon-name></italic> species. <bold>22</bold> <italic><tp:taxon-name><tp:taxon-name-part taxon-name-part-type="genus" reg="Hoplothrips">H.</tp:taxon-name-part> <tp:taxon-name-part taxon-name-part-type="species" reg="flavipes">flavipes</tp:taxon-name-part></tp:taxon-name></italic> paralectotype male, sternite V. <italic><tp:taxon-name><tp:taxon-name-part taxon-name-part-type="genus" reg="Hoplothrips">H.</tp:taxon-name-part> <tp:taxon-name-part taxon-name-part-type="species" reg="hawaiiensis">hawaiiensis</tp:taxon-name-part></tp:taxon-name></italic> paratype female <bold>23–24</bold>: <bold>23</bold> tergites II–III <bold>24</bold> tergites VI–VII. <italic><tp:taxon-name><tp:taxon-name-part taxon-name-part-type="genus" reg="Hoplothrips">H.</tp:taxon-name-part> <tp:taxon-name-part taxon-name-part-type="species" reg="flavicauda">flavicauda</tp:taxon-name-part></tp:taxon-name></italic> 25–26: <bold>25</bold> large male microptera, head <bold>26</bold> female macroptera prosternites.</p></caption><graphic xmlns:xlink="http://www.w3.org/1999/xlink" xlink:href="zookeys-722-137-g004.jpg" position="float" orientation="portrait" xlink:type="simple" id="oo_174323.jpg"/></fig></tp:treatment-sec><ref-list><ref id="B19"><mixed-citation xmlns:xlink="http://www.w3.org/1999/xlink" xlink:type="simple">
          <person-group><name name-style="western"><surname>Stannard</surname><given-names>LJ</given-names></name></person-group> (<year>1968</year>) <article-title>The Thrips, or <tp:taxon-name><tp:taxon-name-part taxon-name-part-type="order">Thysanoptera</tp:taxon-name-part></tp:taxon-name>, of Illinois.</article-title> <source>Bulletin of the Illinois Natural History Survey</source> <volume>29</volume>: <fpage>213</fpage>–<lpage>552</lpage>.</mixed-citation></ref><ref id="B17"><mixed-citation xmlns:xlink="http://www.w3.org/1999/xlink" xlink:type="simple">
          <person-group><name name-style="western"><surname>Schliephake</surname><given-names>G</given-names></name><name name-style="western"><surname>Klimt</surname><given-names>K</given-names></name></person-group> (<year>1979</year>) <tp:taxon-name><tp:taxon-name-part taxon-name-part-type="order">Thysanoptera</tp:taxon-name-part></tp:taxon-name>, Fransenflügler. Die Tierwelt Deutschlands 66: 477 pp.</mixed-citation></ref><ref id="B16"><mixed-citation xmlns:xlink="http://www.w3.org/1999/xlink" xlink:type="simple">
          <person-group><name name-style="western"><surname>Okajima</surname><given-names>S</given-names></name></person-group> (<year>2006</year>) <article-title>The Suborder <tp:taxon-name><tp:taxon-name-part taxon-name-part-type="suborder">Tubulifera</tp:taxon-name-part></tp:taxon-name> (<tp:taxon-name><tp:taxon-name-part taxon-name-part-type="order">Thysanoptera</tp:taxon-name-part></tp:taxon-name>).</article-title> <source>The Insects of Japan</source> <volume>2</volume>: <fpage>1</fpage>–<lpage>720</lpage>.</mixed-citation></ref><ref id="B15"><mixed-citation xmlns:xlink="http://www.w3.org/1999/xlink" xlink:type="simple">
          <person-group><name name-style="western"><surname>Mound</surname><given-names>LA</given-names></name><name name-style="western"><surname>Morison</surname><given-names>GD</given-names></name><name name-style="western"><surname>Pitkin</surname><given-names>BR</given-names></name><name name-style="western"><surname>Palmer</surname><given-names>JM</given-names></name></person-group> (<year>1976</year>) <article-title><tp:taxon-name><tp:taxon-name-part taxon-name-part-type="order">Thysanoptera</tp:taxon-name-part></tp:taxon-name>.</article-title> <source>Handbooks for the Identification of British Insects</source> <volume>1</volume>(<issue>11</issue>): <fpage>1</fpage>–<lpage>79</lpage>.</mixed-citation></ref><ref id="B11"><mixed-citation xmlns:xlink="http://www.w3.org/1999/xlink" xlink:type="simple">
          <person-group><name name-style="western"><surname>Mound</surname><given-names>LA</given-names></name></person-group> (<year>1968</year>) <article-title>A review of R.S. Bagnall’s <tp:taxon-name><tp:taxon-name-part taxon-name-part-type="order">Thysanoptera</tp:taxon-name-part></tp:taxon-name> collections. Bulletin of the British Museum (Natural History).</article-title> <source>Entomology Supplement</source> <volume>11</volume>: <fpage>1</fpage>–<lpage>181</lpage>.</mixed-citation></ref></ref-list></tp:taxon-treatment>
