# Supplementary material for: Intra-specific structural variation among Hawaiian Hoplothrips (Thysanoptera, Phlaeothripidae), with ten new synonymies and one new species
Source: Zookeys. 2017 Dec 14;(722):137–52. doi: 10.3897/zookeys.722.22131 (PMC5740468; doi:10.3897/zookeys.722.22131)
Supplement: XML Treatment for Hoplothrips flavitibia [file zookeys.722.22131-treatment3.xml]

<!DOCTYPE tp:taxon-treatment
  PUBLIC "-//TaxonX//DTD Taxonomic Treatment Publishing DTD v0 20100105//EN" "tax-treatment-NSO.dtd">
<tp:taxon-treatment xmlns:tp="http://www.plazi.org/taxpub"><tp:treatment-meta><kwd-group><label>Taxon classification</label><kwd><named-content xmlns:xlink="http://www.w3.org/1999/xlink" content-type="kingdom">Animalia</named-content></kwd><kwd><named-content xmlns:xlink="http://www.w3.org/1999/xlink" content-type="order">Thysanoptera</named-content></kwd><kwd><named-content xmlns:xlink="http://www.w3.org/1999/xlink" content-type="family">Phlaeothripidae</named-content></kwd></kwd-group><mixed-citation publication-type="journal"><person-group><name><surname>Mound</surname><given-names>Laurence A.</given-names></name></person-group><article-title>Intra-specific structural variation among Hawaiian <italic><tp:taxon-name><tp:taxon-name-part taxon-name-part-type="genus" reg="Hoplothrips">Hoplothrips</tp:taxon-name-part></tp:taxon-name></italic> (<tp:taxon-name><tp:taxon-name-part taxon-name-part-type="order">Thysanoptera</tp:taxon-name-part></tp:taxon-name>, <tp:taxon-name><tp:taxon-name-part taxon-name-part-type="family">Phlaeothripidae</tp:taxon-name-part></tp:taxon-name>), with ten new synonymies and one new species</article-title><source>Zookeys</source><day>14</day><month>12</month><year>2017</year><volume>2017</volume><issue>722</issue><fpage>137</fpage><lpage>152</lpage><pub-id pub-id-type="doi">10.3897/zookeys.722.22131</pub-id></mixed-citation></tp:treatment-meta><tp:nomenclature><tp:taxon-name>
              <tp:taxon-name-part taxon-name-part-type="genus" reg="Hoplothrips">Hoplothrips</tp:taxon-name-part>
              <tp:taxon-name-part taxon-name-part-type="species" reg="flavitibia">flavitibia</tp:taxon-name-part>
            </tp:taxon-name><tp:taxon-authority>Moulton</tp:taxon-authority><tp:nomenclature-citation-list><tp:nomenclature-citation><tp:taxon-name>
                  <tp:taxon-name-part taxon-name-part-type="genus" reg="Hoplothrips">Hoplothrips</tp:taxon-name-part> <tp:taxon-name-part taxon-name-part-type="species" reg="flavitibia">flavitibia</tp:taxon-name-part></tp:taxon-name><comment>Moulton, 1928: 117.</comment></tp:nomenclature-citation></tp:nomenclature-citation-list></tp:nomenclature><tp:treatment-sec sec-type="remarks" id="SECID0E6UAE"><title>Remarks.</title><p>Moulton described this species from 45 specimens taken in 1927 on Waipio Ridge, Oahu. He compared this briefly to <italic>japonicus</italic> as well as <italic><tp:taxon-name><tp:taxon-name-part taxon-name-part-type="genus" reg="Hoplothrips"/><tp:taxon-name-part taxon-name-part-type="species" reg="lanaiensis">lanaiensis</tp:taxon-name-part></tp:taxon-name></italic>, <italic><tp:taxon-name><tp:taxon-name-part taxon-name-part-type="genus" reg="Hoplothrips"/><tp:taxon-name-part taxon-name-part-type="species" reg="laticornis">laticornis</tp:taxon-name-part></tp:taxon-name></italic> and <italic><tp:taxon-name><tp:taxon-name-part taxon-name-part-type="genus" reg="Dolerothrips"/><tp:taxon-name-part taxon-name-part-type="species" reg="ovatus">ovatus</tp:taxon-name-part></tp:taxon-name></italic>. However, <italic><tp:taxon-name><tp:taxon-name-part taxon-name-part-type="genus" reg="Hoplothrips"/><tp:taxon-name-part taxon-name-part-type="species" reg="flavitibia">flavitibia</tp:taxon-name-part></tp:taxon-name></italic> shares with <italic>corticis</italic> from the northern hemisphere the following character states: rather short antennal segment III but slender VIII; metanotum without sculpture medially but with an additional pair of discal setae (Fig. <xref ref-type="fig" rid="F3">17</xref>); pelta posterolateral angles almost confluent with tergite II anterior margin (Fig. <xref ref-type="fig" rid="F3">18</xref>). At present there is insufficient material to establish a formal synonymy, but no obvious character states have been observed to distinguish <italic><tp:taxon-name><tp:taxon-name-part taxon-name-part-type="genus" reg="Hoplothrips"/><tp:taxon-name-part taxon-name-part-type="species" reg="flavitibia">flavitibia</tp:taxon-name-part></tp:taxon-name></italic> from <italic>corticis</italic>, a species that is widespread in Europe, North America and Japan, and also known from New Zealand. <xref ref-type="bibr" rid="B21">Zimmerman (1948)</xref> indicated that <italic><tp:taxon-name><tp:taxon-name-part taxon-name-part-type="genus" reg="Hoplothrips"/><tp:taxon-name-part taxon-name-part-type="species" reg="flavitibia">flavitibia</tp:taxon-name-part></tp:taxon-name></italic> had been found on Kauai, Maui, and Hawaii in addition to Oahu, and nine females with four males (in BMNH) have been studied that were collected and identified by Sakimura as <italic><tp:taxon-name><tp:taxon-name-part taxon-name-part-type="genus" reg="Hoplothrips"/><tp:taxon-name-part taxon-name-part-type="species" reg="flavitibia">flavitibia</tp:taxon-name-part></tp:taxon-name></italic> from Olinda, Maui. During July 2016, several specimens were taken near Volcano, Hawaii, and also on the Makuleia Trail, Oahu.</p></tp:treatment-sec><tp:treatment-sec><!--Section generated to contain objects referenced in tp:taxon-treatment.--><fig id="F3" position="float" orientation="portrait"><label>Figures 13–21.</label><caption><p>
                  <italic><tp:taxon-name><tp:taxon-name-part taxon-name-part-type="genus" reg="Hoplothrips">Hoplothrips</tp:taxon-name-part></tp:taxon-name></italic> species. <italic><tp:taxon-name><tp:taxon-name-part taxon-name-part-type="genus" reg="Hoplothrips">H.</tp:taxon-name-part> <tp:taxon-name-part taxon-name-part-type="species" reg="dubius">dubius</tp:taxon-name-part></tp:taxon-name></italic> <bold>13–16</bold>: <bold>13</bold> female head <bold>14</bold> lectotype antennal segments III–V <bold>15</bold> lectotype metanotum <bold>16</bold> lectotype pelta. <italic><tp:taxon-name><tp:taxon-name-part taxon-name-part-type="genus" reg="Hoplothrips">H.</tp:taxon-name-part> <tp:taxon-name-part taxon-name-part-type="species" reg="flavitibia">flavitibia</tp:taxon-name-part></tp:taxon-name></italic> paratype female <bold>17–19</bold>: <bold>17</bold> meso and metanota <bold>18</bold> pelta <bold>19</bold> antenna. <italic><tp:taxon-name><tp:taxon-name-part taxon-name-part-type="genus" reg="Hoplothrips">H.</tp:taxon-name-part> <tp:taxon-name-part taxon-name-part-type="species" reg="laticornis">laticornis</tp:taxon-name-part></tp:taxon-name></italic> holotype <bold>20–21</bold>: <bold>20</bold> antenna <bold>21</bold> pelta.</p></caption><graphic xmlns:xlink="http://www.w3.org/1999/xlink" xlink:href="zookeys-722-137-g003.jpg" position="float" orientation="portrait" xlink:type="simple" id="oo_174322.jpg"/></fig></tp:treatment-sec><ref-list><ref id="B21"><mixed-citation xmlns:xlink="http://www.w3.org/1999/xlink" xlink:type="simple">
          <person-group><name name-style="western"><surname>Zimmerman</surname><given-names>EC</given-names></name></person-group> (<year>1948</year>) <source>Insects of Hawaii Vol. 2. <tp:taxon-name><tp:taxon-name-part taxon-name-part-type="subclass">Apterygota</tp:taxon-name-part></tp:taxon-name> to <tp:taxon-name><tp:taxon-name-part taxon-name-part-type="order">Thysanoptera</tp:taxon-name-part></tp:taxon-name>.</source> <publisher-name>University of Hawaii Press</publisher-name>, <publisher-loc>Honolulu</publisher-loc>, <size units="page">475 pp</size>.</mixed-citation></ref></ref-list></tp:taxon-treatment>
