# Supplementary material for: Intra-specific structural variation among Hawaiian Hoplothrips (Thysanoptera, Phlaeothripidae), with ten new synonymies and one new species
Source: Zookeys. 2017 Dec 14;(722):137–52. doi: 10.3897/zookeys.722.22131 (PMC5740468; doi:10.3897/zookeys.722.22131)
Supplement: XML Treatment for Hoplothrips perkinsi [file zookeys.722.22131-treatment7.xml]

<!DOCTYPE tp:taxon-treatment
  PUBLIC "-//TaxonX//DTD Taxonomic Treatment Publishing DTD v0 20100105//EN" "tax-treatment-NSO.dtd">
<tp:taxon-treatment xmlns:tp="http://www.plazi.org/taxpub"><tp:treatment-meta><kwd-group><label>Taxon classification</label><kwd><named-content xmlns:xlink="http://www.w3.org/1999/xlink" content-type="kingdom">Animalia</named-content></kwd><kwd><named-content xmlns:xlink="http://www.w3.org/1999/xlink" content-type="order">Thysanoptera</named-content></kwd><kwd><named-content xmlns:xlink="http://www.w3.org/1999/xlink" content-type="family">Phlaeothripidae</named-content></kwd></kwd-group><mixed-citation publication-type="journal"><person-group><name><surname>Mound</surname><given-names>Laurence A.</given-names></name></person-group><article-title>Intra-specific structural variation among Hawaiian <italic><tp:taxon-name><tp:taxon-name-part taxon-name-part-type="genus" reg="Hoplothrips">Hoplothrips</tp:taxon-name-part></tp:taxon-name></italic> (<tp:taxon-name><tp:taxon-name-part taxon-name-part-type="order">Thysanoptera</tp:taxon-name-part></tp:taxon-name>, <tp:taxon-name><tp:taxon-name-part taxon-name-part-type="family">Phlaeothripidae</tp:taxon-name-part></tp:taxon-name>), with ten new synonymies and one new species</article-title><source>Zookeys</source><day>14</day><month>12</month><year>2017</year><volume>2017</volume><issue>722</issue><fpage>137</fpage><lpage>152</lpage><pub-id pub-id-type="doi">10.3897/zookeys.722.22131</pub-id></mixed-citation></tp:treatment-meta><tp:nomenclature><tp:taxon-name>
              <tp:taxon-name-part taxon-name-part-type="genus" reg="Hoplothrips">Hoplothrips</tp:taxon-name-part>
              <tp:taxon-name-part taxon-name-part-type="species" reg="perkinsi">perkinsi</tp:taxon-name-part>
            </tp:taxon-name><tp:taxon-authority>(Bagnall)</tp:taxon-authority><tp:nomenclature-citation-list><tp:nomenclature-citation><tp:taxon-name>
                  <tp:taxon-name-part taxon-name-part-type="genus" reg="Dolerothrips">Dolerothrips</tp:taxon-name-part> <tp:taxon-name-part taxon-name-part-type="species" reg="perkinsi">perkinsi</tp:taxon-name-part></tp:taxon-name><comment>Bagnall, 1910: 687.</comment></tp:nomenclature-citation><tp:nomenclature-citation><tp:taxon-name>
                  <tp:taxon-name-part taxon-name-part-type="genus" reg="Dolerothrips">Dolerothrips</tp:taxon-name-part> <tp:taxon-name-part taxon-name-part-type="species" reg="intermedius">intermedius</tp:taxon-name-part></tp:taxon-name><comment>Bagnall, 1910: 689. <bold>Syn. n.</bold></comment></tp:nomenclature-citation><tp:nomenclature-citation><tp:taxon-name>
                  <tp:taxon-name-part taxon-name-part-type="genus" reg="Trichothrips">Trichothrips</tp:taxon-name-part> <tp:taxon-name-part taxon-name-part-type="species" reg="nigricans">nigricans</tp:taxon-name-part></tp:taxon-name><comment>Bagnall, 1910: 693. <bold>Syn. n.</bold></comment></tp:nomenclature-citation><tp:nomenclature-citation><tp:taxon-name>
                  <tp:taxon-name-part taxon-name-part-type="genus" reg="Hoplothrips">Hoplothrips</tp:taxon-name-part> <tp:taxon-name-part taxon-name-part-type="species" reg="swezeyi">swezeyi</tp:taxon-name-part></tp:taxon-name><comment>Moulton, 1928: 120. <bold>Syn. n.</bold></comment></tp:nomenclature-citation></tp:nomenclature-citation-list></tp:nomenclature><tp:treatment-sec sec-type="remarks" id="SECID0EKTAG"><title>Remarks.</title><p>Described from a single female taken on Lanai, this specimen was described as having the antennae dark brown with only segment III yellow at base, but no antennae were found when the holotype was slide mounted in 1967. Another species described by Bagnall from Hawaii that has antennal segment IV almost brown is <italic><tp:taxon-name><tp:taxon-name-part taxon-name-part-type="genus" reg="Hoplothrips"/><tp:taxon-name-part taxon-name-part-type="species" reg="laticornis">laticornis</tp:taxon-name-part></tp:taxon-name></italic>, but that has the metanotal median area without sculpture, whereas in <italic><tp:taxon-name><tp:taxon-name-part taxon-name-part-type="genus" reg="Hoplothrips"/><tp:taxon-name-part taxon-name-part-type="species" reg="perkinsi">perkinsi</tp:taxon-name-part></tp:taxon-name></italic> this area is distinctly reticulate. However, <italic><tp:taxon-name><tp:taxon-name-part taxon-name-part-type="genus" reg="Dolerothrips"/><tp:taxon-name-part taxon-name-part-type="species" reg="intermedius">intermedius</tp:taxon-name-part></tp:taxon-name></italic> was described from a single major male taken on Haleakala, Maui, and although the slide mounted holotype lacks the tube, the single remaining antenna has segment IV brownish-yellow on the basal third. Unfortunately, <italic><tp:taxon-name><tp:taxon-name-part taxon-name-part-type="genus" reg="Trichothrips"/><tp:taxon-name-part taxon-name-part-type="species" reg="nigricans">nigricans</tp:taxon-name-part></tp:taxon-name></italic> was described from a single winged female that lacked antennae, and the slide mounted holotype now lacks most major setae apart from one long lateral seta on tergite VIII. In contrast, Moulton described <italic><tp:taxon-name><tp:taxon-name-part taxon-name-part-type="genus" reg="Hoplothrips"/><tp:taxon-name-part taxon-name-part-type="species" reg="swezeyi">swezeyi</tp:taxon-name-part></tp:taxon-name></italic> from 12 females and four males taken at Olinda, Maui, and distinguished this from <italic><tp:taxon-name><tp:taxon-name-part taxon-name-part-type="genus" reg="Dolerothrips"/><tp:taxon-name-part taxon-name-part-type="species" reg="intermedius">intermedius</tp:taxon-name-part></tp:taxon-name></italic> by “its differently colored antennae”. Micropterous females of <italic><tp:taxon-name><tp:taxon-name-part taxon-name-part-type="genus" reg="Hoplothrips"/><tp:taxon-name-part taxon-name-part-type="species" reg="swezeyi">swezeyi</tp:taxon-name-part></tp:taxon-name></italic> share with <italic><tp:taxon-name><tp:taxon-name-part taxon-name-part-type="genus" reg="Hoplothrips"/><tp:taxon-name-part taxon-name-part-type="species" reg="perkinsi">perkinsi</tp:taxon-name-part></tp:taxon-name></italic> a distinctly reticulate metanotum, also long lateral setae on tergites VI–VIII but with short lateral setae on tergites III and IV, and the largely brown antennal segment IV with the basal third brownish-yellow. The statement by Bagnall that <italic><tp:taxon-name><tp:taxon-name-part taxon-name-part-type="genus" reg="Hoplothrips"/><tp:taxon-name-part taxon-name-part-type="species" reg="perkinsi">perkinsi</tp:taxon-name-part></tp:taxon-name></italic> has “obsolete” lateral setae on tergite VIII is not correct, and was presumably based on examining the holotype dry on a card. In females, tergite IX setae S3 are unusually short, less than 0.6 as long as setae S1, the dorsal pair. The holotype of <italic><tp:taxon-name><tp:taxon-name-part taxon-name-part-type="genus" reg="Dolerothrips"/><tp:taxon-name-part taxon-name-part-type="species" reg="intermedius">intermedius</tp:taxon-name-part></tp:taxon-name></italic>, also males of <italic><tp:taxon-name><tp:taxon-name-part taxon-name-part-type="genus" reg="Hoplothrips"/><tp:taxon-name-part taxon-name-part-type="species" reg="swezeyi">swezeyi</tp:taxon-name-part></tp:taxon-name></italic>, have reticulate areas laterally on sternites III–VII, and the median length of the pore plate on sternite VIII is about 35 microns. Apart from the differences in setal lengths, <italic><tp:taxon-name><tp:taxon-name-part taxon-name-part-type="genus" reg="Hoplothrips"/><tp:taxon-name-part taxon-name-part-type="species" reg="perkinsi">perkinsi</tp:taxon-name-part></tp:taxon-name></italic> and <italic><tp:taxon-name><tp:taxon-name-part taxon-name-part-type="genus" reg="Hoplothrips"/><tp:taxon-name-part taxon-name-part-type="species" reg="dubius">dubius</tp:taxon-name-part></tp:taxon-name></italic> are similar in many details, and unlike the other species considered here, the heads of both sexes and both morphs of these species have quite prominent cheek setae.</p><!--PageBreak--></tp:treatment-sec></tp:taxon-treatment>
